# Supplementary material for: Differential activation mechanisms of two isoforms of Gcr1 transcription factor generated from spliced and un-spliced transcripts in Saccharomyces cerevisiae
Source: Nucleic Acids Res. 2020 Dec 24;49(2):745–59. doi: 10.1093/nar/gkaa1221 (PMC7826247; doi:10.1093/nar/gkaa1221)
Supplement: gkaa1221_Supplemental_Files [file gkaa1221_supplemental_files.zip]

Archive with 2 entries (2 files):
- Cha et al _ Supplementary data NAR R1.pdf
- Table S6-S8.xlsx
