# Supplementary material for: Differential activation mechanisms of two isoforms of Gcr1 transcription factor generated from spliced and un-spliced transcripts in Saccharomyces cerevisiae
Source: Nucleic Acids Res. 2020 Dec 24;49(2):745–59. doi: 10.1093/nar/gkaa1221 (PMC7826247; doi:10.1093/nar/gkaa1221)
Supplement: gkaa1221_Supplemental_Files [file gkaa1221_supplemental_files.zip › Table S6-S8.xlsx]

## Sheet: Table S6
Order	Chromosome	TSS start (bp)	TSS end (bp)	Gene ID	Gene Name	Strand (Gene)	Cluster
1	chrII	259567	260566	YBR012C	N/A*	-	C1
2	chrII	326060	327059	YBR044C	TCM62	-	C1
3	chrII	36053	37052	YBL099W	ATP1	+	C1
4	chrII	226636	227635	YBL004W	UTP20	+	C1
5	chrXIV	547100	548099	YNL042W	BOP3	+	C1
6	chrXIV	599231	600230	YNL019C	N/A	-	C1
7	chrXIV	631062	632061	YNR001C	CIT1	-	C1
8	chrXIV	663270	664269	YNR018W	RCF2	+	C1
9	chrXIV	750009	751008	YNR064C	N/A	-	C1
10	chrXIV	569477	570476	YNL034W	N/A	+	C1
11	chrXIV	601775	602774	YNL018C	N/A	-	C1
12	chrXIV	783542	784541	YNR077C	N/A	-	C1
13	chrIII	147635	148634	YCR017C	CWH43	-	C1
14	chrIII	123004	124003	YCR006C	N/A	-	C1
15	chrI	141174	142173	YAL003W	EFB1	+	C1
16	chrI	11952	12951	YAL065C	N/A	-	C1
17	chrI	113360	114359	YAL021C	CCR4	-	C1
18	chrI	139760	140759	YAL004W	N/A	+	C1
19	chrI	207367	208366	YAR053W	N/A	+	C1
20	chrI	70786	71785	YAL038W	CDC19	+	C1
21	chrXVI	571379	572378	YPR007C	REC8	-	C1
22	chrXVI	942880	943879	YPR203W	N/A	+	C1
23	chrV	135279	136278	YEL010W	N/A	+	C1
24	chrV	526082	527081	YER171W	RAD3	+	C1
25	chrIV	83270	84269	YDL210W	UGA4	+	C1
26	chrIV	802223	803222	YDR170C	SEC7	-	C1
27	chrVII	845655	846654	YGR174W-A	N/A	+	C1
28	chrVII	356377	357376	YGL081W	N/A	+	C1
29	chrXII	822593	823592	YLR346C	CIS1	-	C1
30	chrVII	706502	707501	YGR109C	CLB6	-	C1
31	chrVII	774193	775192	YGR143W	SKN1	+	C1
32	chrXII	5486	6485	YLL066W-A	N/A	+	C1
33	chrVII	779399	780398	YGR144W	THI4	+	C1
34	chrXII	687203	688202	YLR272C	YCS4	-	C1
35	chrXII	818312	819311	YLR344W	RPL26A	+	C1
36	chrVII	1083864	1084863	YGR296W	YRF1-3	+	C1
37	chrXII	1070870	1071869	YLR466C-A	N/A	-	C1
38	chrVII	661358	662357	YGR090W	UTP22	+	C1
39	chrVII	735759	736758	YGR122C-A	N/A	-	C1
40	chrVIII	5401	6400	YHL048W	COS8	+	C1
41	chrVIII	105055	106054	YHR001W	OSH7	+	C1
42	chrVIII	561682	562681	YHR219C-A	N/A	-	C1
43	chrXIII	807549	808548	YMR271C	URA10	-	C1
44	chrXIII	919080	920079	YMR322C	SNO4	-	C1
45	chrXIII	258417	259416	YML006C	GIS4	-	C1
46	chrXIII	674767	675766	YMR205C	PFK2	-	C1
47	chrXI	73866	74865	YKL197C	PEX1	-	C1
48	chrXIII	923803	924802	YMR326C	N/A	-	C1
49	chrXIII	420030	421029	YMR076C	PDS5	-	C1
50	chrXV	123001	124000	YOL103W	ITR2	+	C1
51	chrXV	160595	161594	YOL086C	ADH1	-	C1
52	chrXV	1090498	1091497	YOR396C-A	N/A	-	C1
53	chrXV	117455	118454	YOL104C	NDJ1	-	C1
54	chrXV	226076	227075	YOL055C	THI20	-	C1
55	chrVI	95011	96010	YFL022C	FRS2	-	C1
56	chrVI	225959	226958	YFR034C	PHO4	-	C1
57	chrV	139764	140763	YEL009C	GCN4	-	C1
58	chrV	311200	312199	YER075C	PTP3	-	C1
59	chrV	430450	431449	YER132C	PMD1	-	C1
60	chrV	99769	100768	YEL027W	VMA3	+	C1
61	chrV	117381	118380	YEL020C-B	N/A	-	C1
62	chrII	347302	348301	YBR055C	PRP6	-	C2
63	chrII	478338	479337	YBR119W	MUD1	+	C2
64	chrII	613901	614900	YBR196C	PGI1	-	C2
65	chrXIV	62944	63943	YNL302C	RPS19B	-	C2
66	chrXIV	374693	375692	YNL133C	FYV6	-	C2
67	chrIII	136746	137745	YCR012W	PGK1	+	C2
68	chrIII	168000	168999	YCR027C	RHB1	-	C2
69	chrIII	227318	228317	YCR063W	BUD31	+	C2
70	chrIII	316189	317188	YCR108C	N/A	-	C2
71	chrXVI	338621	339620	YPL112C	PEX25	-	C2
72	chrXVI	411254	412253	YPL075W	GCR1	+	C2
73	chrXVI	731749	732748	YPR102C	RPL11A	-	C2
74	chrXVI	743689	744688	YPR109W	N/A	+	C2
75	chrV	491959	492958	YER159C	BUR6	-	C2
76	chrV	86216	87215	YEL034C-A	N/A	-	C2
77	chrV	305323	306322	YER074W	RPS24A	+	C2
78	chrV	354140	355139	YER097W	N/A	+	C2
79	chrV	441820	442819	YER137C	N/A	-	C2
80	chrIV	1524934	1525933	YDR543C	N/A	-	C2
81	chrIV	410825	411824	YDL022W	GPD1	+	C2
82	chrIV	488663	489662	YDR022C	ATG31	-	C2
83	chrIV	575474	576473	YDR062W	LCB2	+	C2
84	chrIV	619646	620645	YDR088C	SLU7	-	C2
85	chrIV	644931	645930	YDR098C	GRX3	-	C2
86	chrIV	945807	946806	YDR242W	AMD2	+	C2
87	chrIV	1075172	1076171	YDR306C	N/A	-	C2
88	chrIV	1256848	1257847	YDR390C	UBA2	-	C2
89	chrIV	1461555	1462554	YDR506C	GMC1	-	C2
90	chrVII	253860	254859	YGL136C	MRM2	-	C2
91	chrXII	10726	11725	YLL065W	N/A	+	C2
92	chrXII	214457	215456	YLR035C	MLH2	-	C2
93	chrVII	883811	884810	YGR192C	TDH3	-	C2
94	chrXII	167803	168802	YLR010C	TEN1	-	C2
95	chrVII	401288	402287	YGL054C	ERV14	-	C2
96	chrXII	731542	732541	YLR303W	MET17	+	C2
97	chrVII	541203	542202	YGR028W	MSP1	+	C2
98	chrVII	730822	731821	YGR120C	COG2	-	C2
99	chrXII	1065572	1066571	YLR464W	N/A	+	C2
100	chrVII	1003963	1004962	YGR255C	COQ6	-	C2
101	chrIX	253926	254925	YIL055C	N/A	-	C2
102	chrIX	183128	184127	YIL096C	BMT5	-	C2
103	chrIX	241776	242775	YIL065C	FIS1	-	C2
104	chrVIII	450327	451326	YHR174W	ENO2	+	C2
105	chrVIII	62564	63563	YHL023C	NPR3	-	C2
106	chrXI	83704	84703	YKL189W	HYM1	+	C2
107	chrVIII	85061	86060	YHL009C	YAP3	-	C2
108	chrXIII	768040	769039	YMR247C	RKR1	-	C2
109	chrVIII	382752	383751	YHR141C	RPL42B	-	C2
110	chrXIII	195756	196755	YML041C	VPS71	-	C2
111	chrVIII	388727	389726	YHR144C	DCD1	-	C2
112	chrVIII	475341	476340	YHR185C	PFS1	-	C2
113	chrXIII	290134	291133	YMR012W	CLU1	+	C2
114	chrXI	202541	203540	YKL127W	PGM1	+	C2
115	chrXV	24295	25294	YOL157C	IMA2	-	C2
116	chrXI	327488	328487	YKL060C	FBA1	-	C2
117	chrXIII	321018	322017	YMR023C	MSS1	-	C2
118	chrXI	140692	141691	YKL165C	MCD4	-	C2
119	chrXV	216138	217137	YOL060C	MAM3	-	C2
120	chrXV	227614	228613	YOL054W	PSH1	+	C2
121	chrXV	704225	705224	YOR192C-C	N/A	-	C2
122	chrX	424110	425109	YJL006C	CTK2	-	C2
123	chrXI	164386	165385	YKL152C	GPM1	-	C2
124	chrX	537772	538771	YJR055W	HIT1	+	C2
125	chrXV	1075784	1076783	YOR390W	FEX1	+	C2
126	chrX	745262	746261	YJR162C	N/A	-	C2
127	chrXI	517198	518197	YKR041W	N/A	+	C2
128	chrVI	161488	162487	YFR009W	GCN20	+	C2
129	chrVI	221419	222418	YFR031C-A	RPL2A	-	C2
130	chrII	5010	6009	YBL111C	N/A	-	C3
131	chrII	808057	809056	YBR301W	PAU24	+	C3
132	chrII	7734	8733	YBL108C-A	PAU9	-	C3
133	chrXIV	546113	547112	YNL042W-B	N/A	+	C3
134	chrXIV	602477	603476	YNL017C	N/A	-	C3
135	chrI	20566	21565	YAL064W	N/A	+	C3
136	chrI	141432	142431	YAL005C	SSA1	-	C3
137	chrXVI	743175	744174	YPR108W-A	N/A	+	C3
138	chrV	569908	570907	YER188C-A	N/A	-	C3
139	chrVII	402687	403686	YGL051W	MST27	+	C3
140	chrVII	402437	403436	YGL052W	N/A	+	C3
141	chrIV	538468	539467	YDR040C	ENA1	-	C3
142	chrIV	1017319	1018318	YDR278C	N/A	-	C3
143	chrIV	1080200	1081199	YDR309C	GIC2	-	C3
144	chrIV	1411373	1412372	YDR477W	SNF1	+	C3
145	chrXII	1061919	1062918	YLR461W	PAU4	+	C3
146	chrXII	97486	98485	YLL024C	SSA2	-	C3
147	chrVIII	214250	215249	YHR054C	N/A	-	C3
148	chrVIII	451154	452153	YHR173C	N/A	-	C3
149	chrVIII	465932	466931	YHR180W-A	N/A	+	C3
150	chrVIII	5798	6797	YHL048C-A	N/A	-	C3
151	chrXV	300047	301046	YOL013W-A	N/A	+	C3
152	chrX	423013	424012	YJL007C	N/A	-	C3
153	chrXV	463469	464468	YOR072W-B	N/A	+	C3
154	chrX	638942	639941	YJR115W	N/A	+	C3
155	chrXI	171130	172129	YKL148C	SDH1	-	C3
* Not available

## Sheet: Table S7
Growth phase	E			D
Gcr1	U	S	overlap	U	S	overlap
	YAL003W	YNL042W	YBR012C	YNR064C	YNL042W	YBR012C
	YPR102C	YAL005C	YBR044C	YGR143W	YAL005C	YBR044C
	YPR109W	YPR108W-A	YBL099W	YFR034C	YJL007C	YBL099W
	YER137C	YOL013W-A	YBL004W	YBR055C	YOR072W-B	YBL004W
	YFR031C-A	YJR115W	YNL019C	YNL133C	YJR115W	YNL019C
	YNL042W-B		YNR001C	YPL112C		YNR001C
	YGL052W		YNR018W	YEL034C-A		YNR018W
			YNR064C	YER137C		YNL034W
			YNL034W	YDR306C		YNL018C
			YNL018C	YMR012W		YNR077C
			YNR077C	YNL042W-B		YCR017C
			YCR017C			YCR006C
			YCR006C			YAL003W
			YAL065C			YAL065C
			YAL021C			YAL021C
			YAL004W			YAL004W
			YAR053W			YAR053W
			YAL038W			YAL038W
			YPR007C			YPR007C
			YPR203W			YPR203W
			YEL010W			YEL010W
			YER171W			YER171W
			YDL210W			YDL210W
			YDR170C			YDR170C
			YGR174W-A			YGR174W-A
			YGL081W			YGL081W
			YLR346C			YLR346C
			YGR109C			YGR109C
			YGR143W			YLL066W-A
			YLL066W-A			YGR144W
			YGR144W			YLR272C
			YLR272C			YLR344W
			YLR344W			YGR296W
			YGR296W			YLR466C-A
			YLR466C-A			YGR090W
			YGR090W			YGR122C-A
			YGR122C-A			YHL048W
			YHL048W			YHR001W
			YHR001W			YHR219C-A
			YHR219C-A			YMR271C
			YMR271C			YMR322C
			YMR322C			YML006C
			YML006C			YMR205C
			YMR205C			YKL197C
			YKL197C			YMR326C
			YMR326C			YMR076C
			YMR076C			YOL103W
			YOL103W			YOL086C
			YOL086C			YOR396C-A
			YOR396C-A			YOL104C
			YOL104C			YOL055C
			YOL055C			YFL022C
			YFL022C			YEL009C
			YFR034C			YER075C
			YEL009C			YER132C
			YER075C			YEL027W
			YER132C			YEL020C-B
			YEL027W			YBR119W
			YEL020C-B			YBR196C
			YBR055C			YNL302C
			YBR119W			YCR012W
			YBR196C			YCR027C
			YNL302C			YCR063W
			YNL133C			YCR108C
			YCR012W			YPL075W
			YCR027C			YPR102C
			YCR063W			YPR109W
			YCR108C			YER159C
			YPL112C			YER074W
			YPL075W			YER097W
			YER159C			YDR543C
			YEL034C-A			YDL022W
			YER074W			YDR022C
			YER097W			YDR062W
			YDR543C			YDR088C
			YDL022W			YDR098C
			YDR022C			YDR242W
			YDR062W			YDR390C
			YDR088C			YDR506C
			YDR098C			YGL136C
			YDR242W			YLL065W
			YDR306C			YLR035C
			YDR390C			YGR192C
			YDR506C			YLR010C
			YGL136C			YGL054C
			YLL065W			YLR303W
			YLR035C			YGR028W
			YGR192C			YGR120C
			YLR010C			YLR464W
			YGL054C			YGR255C
			YLR303W			YIL055C
			YGR028W			YIL096C
			YGR120C			YIL065C
			YLR464W			YHR174W
			YGR255C			YHL023C
			YIL055C			YKL189W
			YIL096C			YHL009C
			YIL065C			YMR247C
			YHR174W			YHR141C
			YHL023C			YML041C
			YKL189W			YHR144C
			YHL009C			YHR185C
			YMR247C			YKL127W
			YHR141C			YOL157C
			YML041C			YKL060C
			YHR144C			YMR023C
			YHR185C			YKL165C
			YMR012W			YOL060C
			YKL127W			YOL054W
			YOL157C			YOR192C-C
			YKL060C			YJL006C
			YMR023C			YKL152C
			YKL165C			YJR055W
			YOL060C			YOR390W
			YOL054W			YJR162C
			YOR192C-C			YKR041W
			YJL006C			YFR009W
			YKL152C			YFR031C-A
			YJR055W			YBL111C
			YOR390W			YBR301W
			YJR162C			YBL108C-A
			YKR041W			YNL017C
			YFR009W			YAL064W
			YBL111C			YER188C-A
			YBR301W			YGL051W
			YBL108C-A			YGL052W
			YNL017C			YDR040C
			YAL064W			YDR278C
			YER188C-A			YDR309C
			YGL051W			YDR477W
			YDR040C			YLR461W
			YDR278C			YLL024C
			YDR309C			YHR054C
			YDR477W			YHR173C
			YLR461W			YHR180W-A
			YLL024C			YHL048C-A
			YHR054C			YKL148C
			YHR173C
			YHR180W-A
			YHL048C-A
			YJL007C
			YOR072W-B
			YKL148C

## Sheet: Table S8
Gene ID	Gene Name	Property	Cluster	E		D
				U	S	U	S
YAL038W	CDC19	glycolytic enzyme	C1	o	o	o	o
YMR205C	PFK2	glycolytic enzyme	C1	o	o	o	o
YBR196C	PGI1	glycolytic enzyme	C2	o	o	o	o
YCR012W	PGK1	glycolytic enzyme	C2	o	o	o	o
YGR192C	TDH3	glycolytic enzyme	C2	o	o	o	o
YHR174W	ENO2	glycolytic enzyme	C2	o	o	o	o
YKL060C	FBA1	glycolytic enzyme	C2	o	o	o	o
YKL152C	GPM1	glycolytic enzyme	C2	o	o	o	o
YOL086C	ADH1	glycolytic enzyme	C1	o	o	o	o
YOL157C	IMA2		C2	o	o	o	o
YDL022W	GPD1		C2	o	o	o	o
YOL060C	MAM3		C2	o	o	o	o
YKL127W	PGM1		C2	o	o	o	o
YPL075W	GCR1		C2	o	o	o	o
YDR477W	SNF1		C3	o	o	o	o
YKL148C	SDH1		C3	o	o	o	o
YNR018W	RCF2		C1	o	o	o	o
YCR017C	CWH43		C1	o	o	o	o
YAL021C	CCR4		C1	o	o	o	o
YER171W	RAD3		C1	o	o	o	o
YLR346C	CIS1		C1	o	o	o	o
YHR001W	OSH7		C1	o	o	o	o
YFL022C	FRS2		C1	o	o	o	o
YEL009C	GCN4		C1	o	o	o	o
YER132C	PMD1		C1	o	o	o	o
YBR119W	MUD1		C2	o	o	o	o
YNL302C	RPS19B		C2	o	o	o	o
YER074W	RPS24A		C2	o	o	o	o
YHR141C	RPL42B		C2	o	o	o	o
YDR062W	LCB2		C2	o	o	o	o
YGL136C	MRM2		C2	o	o	o	o
YIL065C	FIS1		C2	o	o	o	o
YDR040C	ENA1		C3	o	o	o	o
YDR309C	GIC2		C3	o	o	o	o
YLL024C	SSA2		C3	o	o	o	o
YAL003W	EFB1		C1	o		o	o
YPR102C	RPL11A		C2	o		o	o
YFR031C-A	RPL2A		C2	o		o	o
YAL005C	SSA1		C3		o		o
YBR044C	TCM62	Ty element	C1	o	o	o	o
YBL099W	ATP1	Ty element	C1	o	o	o	o
YBL004W	UTP20	Ty element	C1	o	o	o	o
YNL042W	BOP3	Ty element	C1		o		o
YNR001C	CIT1	Ty element	C1	o	o	o	o
YPR007C	REC8	Ty element	C1	o	o	o	o
YDR170C	SEC7	Ty element	C1	o	o	o	o
YGR109C	CLB6	Ty element	C1	o	o	o	o
YGR143W	SKN1	Ty element	C1	o	o	o
YGR144W	THI4	Ty element	C1	o	o	o	o
YLR272C	YCS4	Ty element	C1	o	o	o	o
YLR344W	RPL26A	Ty element	C1	o	o	o	o
YKL197C	PEX1	Ty element	C1	o	o	o	o
YOL103W	ITR2	Ty element	C1	o	o	o	o
YOL104C	NDJ1	Ty element	C1	o	o	o	o
YOL055C	THI20	Ty element	C1	o	o	o	o
YER075C	PTP3	Ty element	C1	o	o	o	o
YER159C	BUR6	Ty element	C2	o	o	o	o
YDR098C	GRX3	Ty element	C2	o	o	o	o
YDR242W	AMD2	Ty element	C2	o	o	o	o
YLR035C	MLH2	Ty element	C2	o	o	o	o
YLR010C	TEN1	Ty element	C2	o	o	o	o
YGL054C	ERV14	Ty element	C2	o	o	o	o
YLR303W	MET17	Ty element	C2	o	o	o	o
YGR028W	MSP1	Ty element	C2	o	o	o	o
YHL009C	YAP3	Ty element	C2	o	o	o	o
YMR247C	RKR1	Ty element	C2	o	o	o	o
YML041C	VPS71	Ty element	C2	o	o	o	o
YHR144C	DCD1	Ty element	C2	o	o	o	o
YOL054W	PSH1	Ty element	C2	o	o	o	o
YJR055W	HIT1	Ty element	C2	o	o	o	o
YFR009W	GCN20	Ty element	C2	o	o	o	o
YGL051W	MST27	Ty element	C3	o	o	o	o
YDL210W	UGA4	tRNA	C1	o	o	o	o
YGR090W	UTP22	tRNA	C1	o	o	o	o
YMR271C	URA10	tRNA	C1	o	o	o	o
YML006C	GIS4	tRNA	C1	o	o	o	o
YMR076C	PDS5	tRNA	C1	o	o	o	o
YFR034C	PHO4	tRNA	C1	o	o	o
YEL027W	VMA3	tRNA	C1	o	o	o	o
YBR055C	PRP6	tRNA	C2	o	o	o
YNL133C	FYV6	tRNA	C2	o	o	o
YCR027C	RHB1	tRNA	C2	o	o	o	o
YCR063W	BUD31	tRNA	C2	o	o	o	o
YPL112C	PEX25	tRNA	C2	o	o	o
YDR022C	ATG31	tRNA	C2	o	o	o	o
YDR088C	SLU7	tRNA	C2	o	o	o	o
YDR390C	UBA2	tRNA	C2	o	o	o	o
YDR506C	GMC1	tRNA	C2	o	o	o	o
YGR120C	COG2	tRNA	C2	o	o	o	o
YGR255C	COQ6	tRNA	C2	o	o	o	o
YIL096C	BMT5	tRNA	C2	o	o	o	o
YHL023C	NPR3	tRNA	C2	o	o	o	o
YKL189W	HYM1	tRNA	C2	o	o	o	o
YHR185C	PFS1	tRNA	C2	o	o	o	o
YMR012W	CLU1	tRNA	C2	o	o	o
YMR023C	MSS1	tRNA	C2	o	o	o	o
YKL165C	MCD4	tRNA	C2	o	o	o	o
YJL006C	CTK2	tRNA	C2	o	o	o	o
YGR296W	YRF1-3	Near telomere	C1	o	o	o	o
YHL048W	COS8	Near telomere	C1	o	o	o	o
YMR322C	SNO4	Near telomere	C1	o	o	o	o
YOR390W	FEX1	Near telomere	C2	o	o	o	o
YBR301W	PAU24	Near telomere	C3	o	o	o	o
YBL108C-A	PAU9	Near telomere	C3	o	o	o	o
YLR461W	PAU4	Near telomere	C3	o	o	o	o
